# Supplementary material for: The Perturbation of Infant Gut Microbiota Caused by Cesarean Delivery Is Partially Restored by Exclusive Breastfeeding
Source: Front Microbiol. 2019 Mar 26;10:598. doi: 10.3389/fmicb.2019.00598 (PMC6443713; doi:10.3389/fmicb.2019.00598)
Supplement: Supplementary file 2 [file Table_1.xlsx]

## Sheet: Sheet 1
		Supplementary Table 1: Clinical information of 120 infants.
Numbering	Sampling time(day)	Maternal Age	Gender	Birth Weight (g)	Weight at 6 weeks（g）	Gestational age(week,day)	Delivery mode	Feeding pattern	Postnatal antibiotics	Supplement of Vitamin D	Supplement of calcium	Supplement of Probiotics	GxPx	Pre-pregnancy BMI	Cause of cesarean section	Type of cesarean section
B1	45	40	Male	3395	5000	39	Vaginally delivered	Exclusively breastfed	None	Yes	None	None	G2P2	23.4375	-	-
B2	45	35	Male	3000	4500	38.6	Vaginally delivered	Exclusively breastfed	None	Yes	None	None	G2P1	19.052	-	-
B3	43	29	Male	3060	5000	39	Vaginally delivered	Exclusively breastfed	None	Yes	None	None	G1P1	18.8092	-	-
B4	42	28	Female	3145	5500	39.1	Vaginally delivered	Exclusively breastfed	Yes	Yes	None	None	G1P1	21.875	-	-
B5	43	32	Male	3750	5800	38.3	Vaginally delivered	Exclusively breastfed	Yes	Yes	None	None	G1P1	27.2173	-	-
B7	44	26	Female	3300	4200	40.4	Vaginally delivered	Mixed-fed	None	Yes	Yes	None	G3P1	21.3382	-	-
B8	49	30	Female	3200	5800	39.2	Cesarean delivered	Exclusively breastfed	None	Yes	None	Yes	G1P1	19.9481	Malposition	Elective cesarean
B9	44	28	Male	3630	5500	40.1	Vaginally delivered	Mixed-fed	None	Yes	None	Yes	G1P1	19.052	-	-
B11	53	36	Female	2950	5500	37.6	Vaginally delivered	Exclusively breastfed	None	Yes	None	Yes	G1P1	28.578	-	-
B13	45	31	Male	3595	6500	40.2	Vaginally delivered	Exclusively breastfed	Yes	Yes	None	Yes	G1P1	25.4028	-	-
B14	43	34	Male	3750	5500	41	Vaginally delivered	Exclusively breastfed	None	Yes	Yes	None	G3P2	26.8136	-	-
B15	45	32	Male	3690	6500	39.3	Cesarean delivered	Mixed-fed	None	Yes	None	None	G2P1	23.8751	Funnel pelvis	Elective cesarean
B18	47	30	Female	3220	5000	38.5	Vaginally delivered	Exclusively breastfed	None	Yes	None	None	G2P1	18.9164	-	-
B19	49	28	Male	3510	6300	39.1	Cesarean delivered	Exclusively breastfed	None	Yes	None	Yes	G1P1	21.83	Malposition	Elective cesarean
B20	50	32	Female	3600	6000	39.3	Vaginally delivered	Exclusively breastfed	Yes	Yes	None	Yes	G2P2	25.1559	-	-
B21	41	35	Female	3750	5100	39.2	Cesarean delivered	Exclusively breastfed	None	Yes	None	Yes	G3P2	28.2284	History of previous cesarean section	Elective cesarean
B23	51	29	Male	2475	5700	35	Vaginally delivered	Mixed-fed	None	Yes	None	None	G1P1	19.5312	-	-
B24	42	33	Male	3525	5500	39	Vaginally delivered	Exclusively breastfed	None	Yes	None	Yes	G2P1	26.1286	-	-
B25	48	35	Female	3430	5200	39.3	Cesarean delivered	Mixed-fed	None	Yes	None	None	G1P1	26.5731	Preeclampsia	Elective cesarean
B26	42	32	Male	3460	6500	39.6	Cesarean delivered	Mixed-fed	None	Yes	None	None	G2P1	22.3478	Prolonged labor	Labored cesarean
B27	44	30	Female	2605	4200	38.3	Vaginally delivered	Exclusively breastfed	None	Yes	None	Yes	G2P1	18.2066	-	-
B28	41	25	Male	2650	6000	38.6	Vaginally delivered	Exclusively breastfed	Yes	Yes	None	Yes	G1P1	23.2335	-	-
B29	42	26	Female	3815	6800	40.3	Vaginally delivered	Mixed-fed	None	Yes	None	None	G1P1	23.0332	-	-
B30	51	34	Female	2740	4050	38.6	Cesarean delivered	Exclusively breastfed	None	Yes	None	Yes	G2P2	22.6003	Scar uterus pregnancy	Elective cesarean
B31	42	28	Female	3570	5500	40.3	Cesarean delivered	Exclusively breastfed	None	Yes	None	None	G1P1	19.5312	History of previous cesarean section	Elective cesarean
B32	44	35	Male	2900	6500	38.2	Vaginally delivered	Exclusively breastfed	Yes	Yes	None	None	G2P1	31.25	-	-
B33	58	31	Male	3110	6000	38.5	Cesarean delivered	Exclusively breastfed	Yes	Yes	None	None	G3P2	22.8624	History of previous cesarean section	Elective cesarean
B35	49	35	Female	3350	5500	38.2	Cesarean delivered	Exclusively breastfed	None	Yes	None	Yes	G4P2	22.3081	History of previous cesarean section	Elective cesarean
B36	42	43	Female	3370	5700	39.1	Cesarean delivered	Exclusively breastfed	None	Yes	None	None	G3P2	26.9531	History of previous cesarean section	Elective cesarean
B37	54	32	Male	3570	6580	38.6	Cesarean delivered	Mixed-fed	None	Yes	None	None	G3P1	21.0937	Funnel pelvis	Elective cesarean
B38	42	30	Female	2610	5100	37.1	Cesarean delivered	Exclusively breastfed	None	Yes	Yes	Yes	G1P1	19.0311	Malposition	Elective cesarean
B40	41	33	Female	2800	4000	36	Vaginally delivered	Exclusively breastfed	None	Yes	None	None	G4P2	23.2438	-	-
B42	51	29	Male	3410	6000	39.2	Cesarean delivered	Exclusively breastfed	None	Yes	Yes	Yes	G1P1	21.2306	Placenta previa	Elective cesarean
B43	65	30	Female	3100	5100	37.1	Vaginally delivered	Exclusively breastfed	None	Yes	Yes	Yes	G3P2	20.0288	-	-
B44	54	29	Male	3500	6100	38.5	Vaginally delivered	Exclusively breastfed	Yes	Yes	None	None	G3P2	21.9839	-	-
B45	43	32	Male	3350	5350	41.1	Vaginally delivered	Mixed-fed	None	Yes	None	None	G1P1	17.7154	-	-
B46	60	33	Male	3620	7000	39	Vaginally delivered	Exclusively breastfed	None	Yes	None	None	G4P1	23.1405	-	-
B47	58	29	Female	3300	6000	40	Vaginally delivered	Exclusively breastfed	Yes	Yes	None	None	G2P2	21.1927	-	-
B48	64	32	Male	3470	6330	39.4	Vaginally delivered	Exclusively breastfed	None	Yes	None	Yes	G2P2	22.8928	-	-
B50	69	29	Female	3530	5500	39.4	Vaginally delivered	Exclusively breastfed	None	Yes	None	Yes	G1P1	17.898	-	-
B51	35	36	Female	3270	6500	39.1	Vaginally delivered	Exclusively breastfed	None	Yes	None	None	G4P2	20.83	-	-
B52	45	37	Male	3315	5300	39	Vaginally delivered	Exclusively breastfed	None	Yes	None	Yes	G2P1	23.2335	-	-
B53	66	30	Male	3030	7350	41	Vaginally delivered	Exclusively breastfed	Yes	Yes	None	None	G1P1	19.9481	-	-
B54	43	31	Male	3150	5700	39.4	Vaginally delivered	Exclusively breastfed	Yes	Yes	Yes	None	G2P1	23.5883	-	-
B55	43	36	Female	3450	5600	40.4	Vaginally delivered	Mixed-fed	None	Yes	Yes	None	G2P2	20.4281	-	-
B57	49	35	Male	2800	5200	38.3	Vaginally delivered	Exclusively breastfed	None	Yes	None	None	G1P1	26.6389	-	-
B58	63	38	Female	2520	5500	35.5	Cesarean delivered	Exclusively breastfed	None	Yes	Yes	None	G2P2	23.4375	History of previous cesarean section	Elective cesarean
B59	56	28	Female	2730	5600	36.2	Vaginally delivered	Exclusively breastfed	None	Yes	None	Yes	G1P1	25.4767	-	-
B60	64	27	Male	2700	5020	39.5	Vaginally delivered	Mixed-fed	None	Yes	None	None	G1P1	24.6094	-	-
B61	52	37	Female	4400	6100	40.2	Vaginally delivered	Mixed-fed	Yes	Yes	None	Yes	G2P2	22.7615	-	-
B62	57	35	Male	3500	5800	39	Cesarean delivered	Exclusively breastfed	None	Yes	None	None	G4P1	27.7344	History of previous cesarean section	Elective cesarean
B63	67	29	Male	3495	5850	39.5	Vaginally delivered	Exclusively breastfed	None	Yes	None	None	G2P1	19.8286	-	-
B64	44	34	Male	3845	7000	40.4	Vaginally delivered	Mixed-fed	None	Yes	None	Yes	G2P2	20.4382	-	-
B65	57	34	Female	3760	6000	40	Vaginally delivered	Exclusively breastfed	None	Yes	None	Yes	G4P1	24.977	-	-
B66	45	28	Male	3115	5400	39.4	Vaginally delivered	Exclusively breastfed	None	Yes	None	None	G1P1	20.5457	-	-
B67	43	32	Female	2925	4400	37.2	Vaginally delivered	Exclusively breastfed	None	Yes	Yes	None	G3P2	24	-	-
B68	42	36	Male	2780	6000	39.3	Cesarean delivered	Mixed-fed	Yes	Yes	None	None	G1P1	29.2969	Fetal distress	Labored cesarean
B69	49	35	Female	2670	4600	37.3	Cesarean delivered	Mixed-fed	None	Yes	Yes	Yes	G1P1	19.8347	Fetal distress	Labored cesarean
B70	49	35	Male	3165	5750	40.2	Vaginally delivered	Exclusively breastfed	Yes	Yes	None	Yes	G1P1	22.0386	-	-
B71	51	34	Male	3340	5600	40.1	Vaginally delivered	Exclusively breastfed	None	Yes	None	None	G1P1	25.6489	-	-
B73	70	27	Male	2670	5040	40	Vaginally delivered	Exclusively breastfed	None	Yes	None	Yes	G2P2	20.7031	-	-
B74	46	30	Female	3580	5300	39.5	Cesarean delivered	Mixed-fed	None	Yes	None	None	G2P1	25.0995	Chronic hypertension complicating pregnancy	Elective cesarean
B75	43	28	Male	3700	6000	39.1	Cesarean delivered	Mixed-fed	None	Yes	None	None	G2P2	23.3844	Scar uterus pregnancy	Elective cesarean
B77	63	35	Female	4150	3040	40.5	Cesarean delivered	Exclusively breastfed	None	Yes	None	Yes	G3P2	23.0518	Malposition	Elective cesarean
B78	55	36	Male	3970	6500	39.2	Cesarean delivered	Exclusively breastfed	None	Yes	None	Yes	G3P2	20.7031	Scar uterus pregnancy	Elective cesarean
B80	69	30	Female	3230	5300	39.3	Vaginally delivered	Exclusively breastfed	Yes	Yes	None	Yes	G1P1	21.5645	-	-
B81	62	35	Male	3790	6300	39.4	Cesarean delivered	Mixed-fed	None	Yes	None	None	G3P2	21.7738	Scar uterus pregnancy	Elective cesarean
B82	69	33	Male	3695	6250	40.1	Vaginally delivered	Exclusively breastfed	None	Yes	None	None	G3P2	20.6174	-	-
B84	54	32	Male	3610	5800	40.3	Cesarean delivered	Mixed-fed	None	Yes	None	Yes	G1P1	24.169	Malposition	Elective cesarean
B85	45	29	Male	2990	4850	39.6	Vaginally delivered	Exclusively breastfed	None	Yes	None	None	G1P1	18.3594	-	-
B86	50	37	Female	3250	6300	40	Vaginally delivered	Mixed-fed	None	Yes	None	None	G2P1	20.5457	-	-
B87	42	30	Male	3640	6000	40.4	Vaginally delivered	Mixed-fed	None	Yes	None	Yes	G1P1	22.4059	-	-
B89	56	28	Male	3245	5660	40.4	Vaginally delivered	Exclusively breastfed	None	Yes	None	Yes	G1P1	24.7409	-	-
B90	54	33	Female	2735	4450	41	Vaginally delivered	Exclusively breastfed	None	Yes	None	None	G2P1	17.6471	-	-
B91	61	37	Female	3580	6000	38.3	Cesarean delivered	Mixed-fed	Yes	Yes	None	None	G1P1	22.8374	Cord around neck	Elective cesarean
B92	44	37	Male	3690	5500	39.1	Cesarean delivered	Exclusively breastfed	None	Yes	None	None	G3P2	22.4996	Scar uterus pregnancy	Elective cesarean
B93	50	29	Male	2885	5000	38.6	Vaginally delivered	Exclusively breastfed	None	Yes	None	None	G3P2	17.9391	-	-
B94	46	35	Female	3900	6300	39.4	Cesarean delivered	Mixed-fed	Yes	Yes	None	None	G1P1	18.6709	History of previous cesarean section	Elective cesarean
B96	54	39	Female	3255	5600	39.2	Vaginally delivered	Exclusively breastfed	None	Yes	None	Yes	G6P2	19.4674	-	-
B97	67	33	Female	3400	3000	39	Cesarean delivered	Exclusively breastfed	None	None	None	None	G2P1	20.8209	Malposition	Elective cesarean
B99	42	31	Male	3590	6100	39.5	Cesarean delivered	Exclusively breastfed	None	Yes	None	None	G3P2	19.1327	History of previous cesarean section	Elective cesarean
B101	61	40	Male	3350	7000	39.4	Vaginally delivered	Exclusively breastfed	None	Yes	None	Yes	G3P2	18.6709	-	-
B103	46	33	Male	2950	5070	39.5	Vaginally delivered	Exclusively breastfed	Yes	Yes	None	None	G1P1	20.7612	-	-
B104	47	38	Male	3635	7300	41.1	Vaginally delivered	Exclusively breastfed	None	Yes	None	None	G4P1	20.5693	-	-
B105	48	34	Female	3100	6000	40.2	Vaginally delivered	Mixed-fed	None	Yes	None	Yes	G1P1	21.9261	-	-
B106	40	28	Female	2955	5500	37.3	Vaginally delivered	Mixed-fed	None	Yes	None	None	G1P1	18.7783	-	-
B107	52	29	Male	4335	7100	41.1	Vaginally delivered	Mixed-fed	Yes	Yes	Yes	Yes	G1P1	20.1956	-	-
B108	45	28	Female	3125	5020	39.3	Vaginally delivered	Mixed-fed	Yes	Yes	None	Yes	G1P1	20.7967	-	-
B109	41	36	Male	3670	6000	39.6	Vaginally delivered	Exclusively breastfed	None	Yes	Yes	Yes	G3P2	23.8281	-	-
B111	44	36	Male	3560	5700	40.4	Vaginally delivered	Exclusively breastfed	None	None	None	None	G2P2	23.4375	-	-
B112	43	29	Male	3570	6000	41	Cesarean delivered	Mixed-fed	Yes	Yes	None	Yes	G2P1	28.9341	Fetal distress	Labored cesarean
B113	42	35	Male	3025	5400	41	Vaginally delivered	Mixed-fed	None	Yes	None	None	G1P1	20.0046	-	-
B117	47	31	Female	3180	4000	39.5	Cesarean delivered	Exclusively breastfed	None	None	None	Yes	G1P1	22.2063	Malposition	Elective cesarean
B118	43	33	Male	3535	5800	41	Vaginally delivered	Mixed-fed	None	Yes	None	Yes	G2P1	22.6757	-	-
B120	44	34	Female	3000	4400	39.3	Vaginally delivered	Exclusively breastfed	None	Yes	None	None	G2P2	24.6097	-	-
B121	43	32	Male	4050	6000	40	Vaginally delivered	Exclusively breastfed	None	Yes	Yes	None	G2P2	27.6361	-	-
B122	44	33	Female	3170	6500	39.4	Cesarean delivered	Mixed-fed	None	Yes	None	None	G2P1	25.7117	Placenta implantation	Elective cesarean
B124	50	33	Male	3380	7000	38.2	Cesarean delivered	Exclusively breastfed	None	Yes	None	Yes	G2P2	25.6312	History of previous cesarean section	Elective cesarean
B125	46	33	Female	2780	8800	40.1	Vaginally delivered	Exclusively breastfed	Yes	Yes	Yes	None	G1P1	22.6562	-	-
B126	52	28	Male	3565	6100	40.6	Vaginally delivered	Exclusively breastfed	None	Yes	None	Yes	G1P1	20.061	-	-
B127	52	32	Male	3210	6120	39.4	Vaginally delivered	Exclusively breastfed	Yes	Yes	None	Yes	G1P1	19.563	-	-
B128	52	34	Male	3730	5599	40.1	Vaginally delivered	Mixed-fed	Yes	Yes	None	None	G2P1	22.5827	-	-
B129	51	28	Male	3100	6000	39	Vaginally delivered	Exclusively breastfed	Yes	Yes	Yes	None	G1P1	25.711	-	-
B130	51	33	Male	2680	5100	38	Cesarean delivered	Exclusively breastfed	None	Yes	None	Yes	G2P1	27.7743	Malposition	Elective cesarean
B131	59	28	Male	3595	5650	40.6	Vaginally delivered	Exclusively breastfed	None	Yes	None	None	G1P1	16.6525	-	-
B132	51	34	Female	2990	5000	39.2	Cesarean delivered	Exclusively breastfed	None	Yes	None	None	G4P1	21.4533	Fetal distress	Labored cesarean
B133	43	34	Female	3350	4500	40.6	Vaginally delivered	Exclusively breastfed	None	Yes	None	Yes	G1P1	18.8189	-	-
B134	48	27	Male	3580	5400	39.2	Vaginally delivered	Exclusively breastfed	None	Yes	None	Yes	G1P1	25.0593	-	-
B135	49	35	Female	3480	6400	39	Cesarean delivered	Exclusively breastfed	None	None	None	Yes	G3P2	28	History of previous cesarean section	Elective cesarean
B136	43	31	Male	3430	5300	40.2	Vaginally delivered	Exclusively breastfed	None	Yes	None	None	G1P1	24.2439	-	-
B137	56	27	Female	3025	5200	41.1	Vaginally delivered	Exclusively breastfed	None	Yes	None	None	G4P1	19.5312	-	-
B138	46	34	Male	3375	6500	40.2	Vaginally delivered	Exclusively breastfed	None	Yes	None	Yes	G2P2	19.2277	-	-
B139	52	32	Male	3735	7000	40	Vaginally delivered	Exclusively breastfed	Yes	Yes	None	None	G2P1	23.1911	-	-
B140	46	29	Female	3940	6100	39.3	Vaginally delivered	Exclusively breastfed	None	Yes	None	Yes	G2P1	32.3685	-	-
B141	44	35	Male	3225	5000	38.1	Vaginally delivered	Mixed-fed	None	None	None	None	G1P1	32.0312	-	-
B142	42	35	Female	2860	6000	38.2	Cesarean delivered	Exclusively breastfed	None	None	None	None	G2P1	28	History of previous cesarean section	Elective cesarean
B143	51	38	Male	3435	5500	37.6	Vaginally delivered	Mixed-fed	None	Yes	None	None	G4P1	30.0433	-	-
B144	42	34	Female	3800	6000	38.4	Cesarean delivered	Exclusively breastfed	None	None	None	None	G2P2	27.0538	Scar uterus pregnancy	Elective cesarean
B145	48	38	Male	4090	7000	40	Cesarean delivered	Exclusively breastfed	None	Yes	Yes	Yes	G1P1	26.5039	Malposition	Elective cesarean
B146	55	28	Male	3200	7100	37.6	Vaginally delivered	Mixed-fed	None	Yes	None	Yes	G2P1	20.9366	-	-
